# Supplementary material for: NFIB promotes the migration and progression of kidney renal clear cell carcinoma by regulating PINK1 transcription
Source: PeerJ. 2021 Apr 23;9:e10848. doi: 10.7717/peerj.10848 (PMC8074839; doi:10.7717/peerj.10848)
Supplement: Supplemental Information 7 [file peerj-09-10848-s007.zip]

Archive with 40 entries (36 files):
- Full-length_uncropped_blots/
- Full-length_uncropped_blots/.DS_Store
- __MACOSX/Full-length_uncropped_blots/._.DS_Store
- Full-length_uncropped_blots/Figure 1/
- Full-length_uncropped_blots/Figure 4/
- Full-length_uncropped_blots/Figure 3/
- Full-length_uncropped_blots/Figure 1/NFIB.tif
- __MACOSX/Full-length_uncropped_blots/Figure 1/._NFIB.tif
- Full-length_uncropped_blots/Figure 1/GAPDH.tif
- __MACOSX/Full-length_uncropped_blots/Figure 1/._GAPDH.tif
- Full-length_uncropped_blots/Figure 4/Figure 4B NFIB2.tif
- __MACOSX/Full-length_uncropped_blots/Figure 4/._Figure 4B NFIB2.tif
- Full-length_uncropped_blots/Figure 4/Figure 4B PINK1.tif
- __MACOSX/Full-length_uncropped_blots/Figure 4/._Figure 4B PINK1.tif
- Full-length_uncropped_blots/Figure 4/Figure 4B GAPDH2.tif
- __MACOSX/Full-length_uncropped_blots/Figure 4/._Figure 4B GAPDH2.tif
- Full-length_uncropped_blots/Figure 4/.DS_Store
- __MACOSX/Full-length_uncropped_blots/Figure 4/._.DS_Store
- Full-length_uncropped_blots/Figure 4/Figure 4B NFIB.tif
- __MACOSX/Full-length_uncropped_blots/Figure 4/._Figure 4B NFIB.tif
- Full-length_uncropped_blots/Figure 4/Figure 4B GAPDH.tif
- __MACOSX/Full-length_uncropped_blots/Figure 4/._Figure 4B GAPDH.tif
- Full-length_uncropped_blots/Figure 4/Figure 4B PINK1 .tif
- __MACOSX/Full-length_uncropped_blots/Figure 4/._Figure 4B PINK1 .tif
- Full-length_uncropped_blots/Figure 3/Figure 3D NFIB.tif
- __MACOSX/Full-length_uncropped_blots/Figure 3/._Figure 3D NFIB.tif
- Full-length_uncropped_blots/Figure 3/Figure 3D GAPDH.tif
- __MACOSX/Full-length_uncropped_blots/Figure 3/._Figure 3D GAPDH.tif
- Full-length_uncropped_blots/Figure 3/Figure 3D GAPDH2.tif
- __MACOSX/Full-length_uncropped_blots/Figure 3/._Figure 3D GAPDH2.tif
- Full-length_uncropped_blots/Figure 3/Figure 3D PINK1.tif
- __MACOSX/Full-length_uncropped_blots/Figure 3/._Figure 3D PINK1.tif
- Full-length_uncropped_blots/Figure 3/Figure 3F GAPDH.tif
- __MACOSX/Full-length_uncropped_blots/Figure 3/._Figure 3F GAPDH.tif
- Full-length_uncropped_blots/Figure 3/Hepg2  CAS9-HDLBP.tif
- __MACOSX/Full-length_uncropped_blots/Figure 3/._Hepg2  CAS9-HDLBP.tif
- Full-length_uncropped_blots/Figure 3/Figure 3D GAPSH2.tif
- __MACOSX/Full-length_uncropped_blots/Figure 3/._Figure 3D GAPSH2.tif
- Full-length_uncropped_blots/Figure 3/Hepg2  CAS9-Braf.tif
- __MACOSX/Full-length_uncropped_blots/Figure 3/._Hepg2  CAS9-Braf.tif
